# Supplementary material for: Field studies reveal a close relative of C. elegans thrives in the fresh figs of Ficus septica and disperses on its Ceratosolen pollinating wasps
Source: BMC Ecol. 2018 Aug 21;18:26. doi: 10.1186/s12898-018-0182-z (PMC6102938; doi:10.1186/s12898-018-0182-z)
Supplement: Supplementary file 3 — Additional file 3. Alignment of Ficus septica fig-derived COI sequences plus additional COI sequences from relevant species. [file 12898_2018_182_MOESM3_ESM.aln]

CLUSTAL W 2.0 multiple sequence alignment

ficus_septica_worm_1     ACAAAGACAGTTCAAACAAAAAGTCTTATATGCTCAAGTGAAATAGATCT 50
ficus_septica_worm_2     ACAAAGACAGTTCAAACAAAAAGTCTTATATGCTCAAGTGAAATAGATCT 50
ficus_septica_worm_3     ACAAAGACAGTTCAAACAAAAAGTCTTATATGCTCAAGTGAAATAGATCT 50
ficus_septica_worm_4     ACAAACACAGTTCAAACAAAAAGTCTTATATGCTCAAGTGAAATAGATCT 50
ficus_septica_worm_5     ACAAAGACAGTTCAAACAAAAAGTCTTATATGCTCAAGTGAAATAGATCT 50
ficus_septica_worm_6     ACAAAGACAGTTCAAACAAAAAGTCTTATATGCTCAAGTGAAATAGATCT 50
ficus_septica_worm_7     ACAAAGACAGTTCAAACAAAAAGTCTTATATGCTCAAGTGAAATAGATCT 50
ficus_septica_worm_8     ACAAAGACAGTTCAAACAAAAAGTCTTATATGCTCAAGTGAAATAGATCT 50
ficus_septica_worm_9     ACAAAGACAGTTCAAACAAAAAGTNTTATATGCTCAAGTGAAATAGATNT 50
ficus_septica_worm_10    ACAAAGACAGTTCAAACAAAAAGTCTTATATGCTCAAGTGAAATAGATCT 50
ficus_septica_worm_11    ACTANGACAGTTC-NNCAAAAAGTCTTATATGCTCAAGTGAAATAGATCT 50
ficus_septica_worm_12    ACAAAGACAGTTCAAACAAAAAGTCTTATATGCTCAAGTGAAATAGATCT 50
ficus_septica_worm_13    ACAAAGACAGTTCAAACAAAAAGTCTTATATGCTCAAGTGAAATAGATCT 50
ficus_septica_worm_14    ACAAAGACAGTTCAAACAAAAAGTCTTATATGCTCAAGTGAAATAAATCT 50
ficus_septica_worm_15    ACAAAGACAGTTCAAACAAAAAGTCTTATATGCTCAAGTGAAATAGATCT 50
ficus_septica_worm_16    ACAAAGACAGTTCAAACAAAAAGTCTTATATGCTCAAGTGAAATAGATCT 50
ficus_septica_worm_17    ACAAAGACAGTTCAAACAAAAAGTCTTATATGCTCAAGTGAAATAGATCT 50
c_sp_34                  ACAAAGACAGTTCAAACAAAAAGTCTTATATGCTCAAGTGAAATAGATCT 50
c_elegans                ACAAATACAGTTCAAACAAATAAAGTTATATGTTCTAATGAAATAGAACT 50
c_japonica               ACAAAAACTGTTCAAACAAATAAACTTATATGCTCCAAAGAAATAGACCT 50
ficus_septica_worm_18    ACCAAAACAGTTCAAACAAATAATCTTATATGTTCTAAAGAGATAGACCT 50
ficus_septica_worm_19    ACAAAAACAGTTCAAACAAATAATCTTATATGTTCTAAAGAGATAGACCT 50
ficus_septica_worm_20    ACAAAAACCGTTCAAACAAATAATCTTATATGTTCTAAAGAGATAGACCT 50
ficus_septica_worm_21    ACAAAAACAGTTCAAACAAATAATCTTATATGTTCTAAAGAGATAGACCT 50
ficus_septica_worm_22    ACAAAAACAGTTCAAACAAATAATCTTATATGTTCTAAAGAGATAGACCT 50
litoditis_               ACAAATACAGTTCAAACAAATAAACTTATATGTTCTAAAGAAATAGAACT 50
p_pacificus              ACAAACACTGTTCAAACAAATAAACTCATATGCTCTAAAGAAATAGAACT 50
parasitodiplogaster      ACAAAAACAGTTCAAACAAATAAACTCATATGCTCCAAAGAAATAGAACC 50
schistonchus             ACAAAAATTGTTCAAACAAACAATCTCATATTTTCCAATGAAATAGATCC 50
                         ** *  *  ****   **** *   * ****  ** *  ** *** *   

ficus_septica_worm_1     ACTACGTAAATTTTTTGTTGTACACATAAAATTAATACCCCCTAAAATAG 100
ficus_septica_worm_2     ANTACGTAAATTTTTTGTTGTACACNTAAAATTAATACCCCCTAAAATAG 100
ficus_septica_worm_3     ACTACGTAAATTTTTTGTTGTACACATAAAATTAATACCCCCTAAAATAG 100
ficus_septica_worm_4     ACTACGTAAATTTTTTGTTGTACACATAAAATTAATACCCCCTAAAATAG 100
ficus_septica_worm_5     ACTACGTAAATTTTTTGTTGTACACATAAAATTAATACCCCCTAAAATAG 100
ficus_septica_worm_6     ACTACGTAAATTTTTTGTTGTACACATAAAATTAATACCCCCTAAAATAG 100
ficus_septica_worm_7     ACTACGTAAATTTTTTGTTGTACACATAAAATTAATACCCCCTAAAATAG 100
ficus_septica_worm_8     ACTACGTAAATTTTTTGTTGTACACATAAAATTAATACCCCCTAAAATAG 100
ficus_septica_worm_9     ANTACGTAAATTTTTTGTTGTACACATAAAATTAATACCCCCTAAAATAG 100
ficus_septica_worm_10    ACTACGTAAATTTTTTGTTGTACACATAAAATTAATACCCCCTAAAATAG 100
ficus_septica_worm_11    ACTACGTATATTTTTTGTNGNACACATAAAATTAATACCCCCTAAAATAG 100
ficus_septica_worm_12    ACTACGTAAATTTTTTGTTGTACACATAAAATTAATACCCCCTAAAATAG 100
ficus_septica_worm_13    ACTACGTAAATTTTTTGTTGTACACATAAAATTAATACCCCCTAAAATAG 100
ficus_septica_worm_14    ACTACGTAAATTTTTTGTTGTACACATAAAATTAATACCCCCTAAAATAG 100
ficus_septica_worm_15    ACTACGTAAATTTTTTGTTGTACACATAAAATTAATACCCCCTAAAATAG 100
ficus_septica_worm_16    ACTACGTAAATTTTTTGTTGTACACATAAAATTAATACCCCCTAAAATAG 100
ficus_septica_worm_17    ACTACGTAAATTTTTTGTTGTACACATAAAATTAATACCCCCTAAAATAG 100
c_sp_34                  ACTACGTAAATTTTTTGTTGTACACATAAAATTAATACCCCCCAAAATAG 100
c_elegans                TCTACGTAAATTTTTAGTAGTACACATAAAATTAATACCACCTAAGATAG 100
c_japonica               CCTACGTAAATTCTTAGTTGTACACATAAAATTAATACCACCTAAAATAG 100
ficus_septica_worm_18    CCTTCGTAAATTCTTAGTTGTACATATAAAATTAATACCACCTAAAATAG 100
ficus_septica_worm_19    CCTTCGTAAATTCTTAGTTGTACATATAAAATTAATACCACCTAAAATAG 100
ficus_septica_worm_20    CCTTCGTAAATTCTTAGTTGTACATATAAAATTAATACCACCTAAAATAG 100
ficus_septica_worm_21    CCTTCGTAAATTCTTAGTTGTACATATAAAATTAATACCACCTAAAATAG 100
ficus_septica_worm_22    CCTTCGTAAATTCTTAGTTGTACATATAAAATTAATACCACCTAAAATAG 100
litoditis_               TCTACGTAAATTTTTAGTTGTACACATAAAATTAATACCACCTAAAATTG 100
p_pacificus              TCTACGTAAATTTTTTGTTGTACACATAAAATTAATACCACCTAAAATAG 100
parasitodiplogaster      ACTACGTAAATTTTTAGTAGTTCTTATAAAATTAATACCACCTAAAATAG 100
schistonchus             GCTTCGTAAATTTTTTGTAGTAACTATGAAATTAATACCACCAAGAATAG 100
                           * **** *** ** ** *      * *********** ** *  ** *

ficus_septica_worm_1     AACTTAAACCAGCAGCATGAAGACTAAAAATTGCTAAATCTACACTTCTA 150
ficus_septica_worm_2     AACTTAAACCAGCAGCATGAAGACTAAAAATTGCTAAATCTACACTTCTA 150
ficus_septica_worm_3     AACTTAAACCAGCAGCATGAAGACTAAAAATTGCTAAATCTACACTTCTA 150
ficus_septica_worm_4     AACTTAAACCAGCAGCATGAAGACTAAAAATTGCTAAATCTACACTTCTA 150
ficus_septica_worm_5     AACTTAAACCAGCAGCATGAAGACTAAAAATTGCTAAATCTACACTTCTA 150
ficus_septica_worm_6     AACTTAAACCAGCAGCATGAAGACTAAAAATTGCTAAATCTACACTTCTA 150
ficus_septica_worm_7     AACTTAAACCAGCAGCATGAAGACTAAAAATTGCTAAATCTACACTTCTA 150
ficus_septica_worm_8     AACTTAAACCAGCAGCATGAAGACTAAAAATTGCTAAATCTACACTTCTA 150
ficus_septica_worm_9     AACTTAAACCAGCAGCATGAAGACTAAAAATTGCTAAATCTACACTTCTA 150
ficus_septica_worm_10    AACTTAAACCAGCAGCATGAAGACTAAAAATTGCTAAATCTACACTTCTA 150
ficus_septica_worm_11    AACTTAAACCAGCAGCATGAAGACTAAAAATTGCTATATCTACACTTCTA 150
ficus_septica_worm_12    AACTTAAACCAGCAGCATGAAGACTAAAAATTGCTAAATCTACACTTCTA 150
ficus_septica_worm_13    AACTTAAACCAGCAGCATGAAGACTAAAAATTGCTAAATCTACACTTCTA 150
ficus_septica_worm_14    AACTTAAACCAGCAGCATGAAGACTAAAAATTGCTAAATCTACACTTCTA 150
ficus_septica_worm_15    AACTTAAACCAGCAGCATGAAGACTAAAAATTGCTAAATCTACACTTCTA 150
ficus_septica_worm_16    AACTTAAACCAGCAGCATGAAGACTAAAAATTGCTAAATCTACACTTCTA 150
ficus_septica_worm_17    AACTTAAACCAGCAGCATGAAGACTAAAAATTGCTAAATCTACACTTCTA 150
c_sp_34                  AACTTAAACCAGCAGCATGAAGACTAAAAATTGCTAAATCTACACTTCTA 150
c_elegans                ATCTTAACCCTGCTGCATGTAAACTAAAAATAGCTAAATCTACTCTACTT 150
c_japonica               AACTCAAACCAGAGGCATGAAGACTAAAAATTGCTAAATCTACACTACTA 150
ficus_septica_worm_18    AACTTAAACCAGCACAATGTAACCTAAAAATTGCTAAATCAACCCTTCTC 150
ficus_septica_worm_19    AACTTAAACCAGCACAATGTAACCTAAAAATTGCTAAATCAACCCTTCTC 150
ficus_septica_worm_20    AACTTAAACCAGCACAATGTAACCTAAAAATTGCTAAATCAACCCTTCTC 150
ficus_septica_worm_21    AACTTAAACCAGCACAATGTAACCTAAAAATTGCTAAATCAACCCTTCTC 150
ficus_septica_worm_22    AACTTAAACCANCACAATGTAACCTAAAAATTGCTAAATCAACCCTTCTC 150
litoditis_               AACTTAAACCTGCACAATGTAAACTAAAAATTGCTAAATCAACTCTTCTT 150
p_pacificus              ATCTTAGACCAGCACAATGTAATCTAAAAATAGCTAAATCCACCCTTCTT 150
parasitodiplogaster      AACTAAGACCAGCACAATGTAAACTAAAAATAGCTAAATCCACTCTTCTA 150
schistonchus             ATCTTACACCAGCACAATGGAGACTAAGAATAGCAACATCAACACAACTA 150
                         * ** *  **      *** *  **** *** ** * *** ** *  ** 

ficus_septica_worm_1     CCAGGATGCCCTAAAGTACTTAAAGGTGGATATACAGTTCAACTTGTACC 200
ficus_septica_worm_2     CCAGGATGCCCTAAAGTACTTAAAGGTGGATATACAGTTCAACTTGTACC 200
ficus_septica_worm_3     CCAGGATGCCCTAAAGTACTTAAAGGTGGATATACAGTTCAACTTGTACC 200
ficus_septica_worm_4     CCAGGATGCCCTAAAGTACTTAAAGGTGGATATACAGTTCAACTTGTACC 200
ficus_septica_worm_5     CCAGGATGCCCTAAAGTACTTAAAGGTGGATATACAGTTCAACTTGTACC 200
ficus_septica_worm_6     CCAGGATGCCCTAAAGTACTTAAAGGTGGATATACAGTTCAACTTGTACC 200
ficus_septica_worm_7     CCAGGATGCCCTAAAGTACTTAAAGGTGGATATACAGTTCAACTTGTACC 200
ficus_septica_worm_8     CCAGGATGCCCTAAAGTACTTAAAGGTGGATATACAGTTCAACTTGTACC 200
ficus_septica_worm_9     CCAGGATGCCCTAAAGTACTTAAAGGTGGATATACAGTTCAACTTGTACC 200
ficus_septica_worm_10    CCAGGATGCCCTAAAGTACTTAAAGGTGGATATACAGTTCAACTTGTACC 200
ficus_septica_worm_11    CCAGGATGCCCTAAAGTACTTAAAGGTGGATATACAGTTCAACTTGTACC 200
ficus_septica_worm_12    CCAGGATGCCCTAAAGTACTTAAAGGTGGATATACAGTTCAACTTGTACC 200
ficus_septica_worm_13    CCAGGATGCCCTAAAGTACTTAAAGGTGGATATACAGTTCAACTTGTACC 200
ficus_septica_worm_14    CCAGGATGCCCTAAAGTACTTAAAGGTGGATATACAGTTCAACTTGTACC 200
ficus_septica_worm_15    CCAGGATGCCCTAAAGTACTTAAAGGTGGATATACAGTTCAACTTGTACC 200
ficus_septica_worm_16    CCAGGATGCCCTAAAGTACTTAAAGGTGGATATACAGTTCAACTTGTACC 200
ficus_septica_worm_17    CCAGGATGCCCTAAAGTACTTAAAGGTGGATATACAGTTCAACTTGTACC 200
c_sp_34                  CCAGGATGCCCTAAAGTACTTAAAGGTGGATATACAGTTCAACTTGTACC 200
c_elegans                CCAGGGTGCCCCATTGTTCTTAAAGGTGGGTAGACTGTTCACCTAGTCCC 200
c_japonica               CCAGGATGACCTAGAGTTCTTAGAGGCGGGTACACTGTTCAACTAGTACC 200
ficus_septica_worm_18    CCTGGGTGACCTAATGTACTTAAAGGAGGGTAAACAGTTCAACTAGTACC 200
ficus_septica_worm_19    CCTGGGTGACCTAATGTACTTAAAGGAGGGTAAACAGTTCAACTAGTACC 200
ficus_septica_worm_20    CCCGGGTGACCTAATGTACNTAAAGGAGGGTAAACAGTTCAACTAGTACC 200
ficus_septica_worm_21    CCTGGGTGACCTAATGTACTTAAAGGAGGGTAAACAGTTCAACTAGTACC 200
ficus_septica_worm_22    CCCGGGTGACCTAATGTACTTAAAGGAGGGTAAACAGTTCAACTAGTACC 200
litoditis_               CCAGGATGACCTAAAGTACTTAAAGGGGGATAAACTGTTCAACTAGTACC 200
p_pacificus              CCTGGATGTCCTATTGTTCTTAAAGGAGGGTATACTGTTCACCTAGTACC 200
parasitodiplogaster      CCAGGGTGACCCAGTGTTCTCAAAGGTGGGTAAACTGTTCATCTAGTACC 200
schistonchus             CCCGGATGAGCCCCCGTACTCAACGGAGGATAGAACACCCAACTAGTACC 200
                         ** ** **  *    ** *  *  ** ** ** *     ** ** ** **

ficus_septica_worm_1     ACAACCTATATCAACAAAACAAGCATCTAAAATTAATAGCATAGCTGTAG 250
ficus_septica_worm_2     ACAACCTATATCAACAAAACAAGCATCTAAAATTAATAGCATAGCTGTAG 250
ficus_septica_worm_3     ACAACCTATATCAACAAAACAAGCATCTAAAATTAATAGCATAGCTGTAG 250
ficus_septica_worm_4     ACAACCTATATCAACAAAACAAGCATCTAAAATTAATAGCATAGCTGTAG 250
ficus_septica_worm_5     ACAACCTATATCAACAAAACAAGCATCTAAAATTAATAGCATAGCTGTAG 250
ficus_septica_worm_6     ACAACCTATATCAACAAAACAAGCATCTAAAATTAATAGCATAGCTGTAG 250
ficus_septica_worm_7     ACAACCTATATCAACAAAACAAGCATCTAAAATTAATAGCATAGCTGTAG 250
ficus_septica_worm_8     ACAACCTATATCAACAAAACAAGCATCTAAAATTAATAGCATAGCTGTAG 250
ficus_septica_worm_9     ACAACCTATATCAACAAAACAAGCATCTAAAATTAATAGCATAGCTGTAG 250
ficus_septica_worm_10    ACAACCTATATCAACAAAACAAGCATCTAAAATTAATAGCATAGCTGTAG 250
ficus_septica_worm_11    ACAACCTATATCAACAAAACAAGCATCTAAAATTAATAGCATAGCTGTAG 250
ficus_septica_worm_12    ACAACCTATATCAACAAAACAAGCATCTAAAATTAATAGCATAGCTGTAG 250
ficus_septica_worm_13    ACAACCTATATCAACAAAACAAGCATCTAAAATTAATAGCATAGCTGTAG 250
ficus_septica_worm_14    ACAACCTATATCAACAAAACAAGCATCTAAAATTAATAGCATAGCTGTAG 250
ficus_septica_worm_15    ACAACCTATATCAACAAAACAAGCATCTAAAATTAATAGCATAGCTGTAG 250
ficus_septica_worm_16    ACAACCTATATCAACAAAACAAGCATCTAAAATTAATAGCATAGCTGTAG 250
ficus_septica_worm_17    ACAACCTATATCAACAAAACAAGCATCTAAAATTAATAGCATAGCTGTAG 250
c_sp_34                  ACAACCTATATCAACAAAACAAGCATCTAAAATTAATAGCATAGCTGTAG 250
c_elegans                ACAACCTATATCTACAAAACAAGCATCTAAAATTAATAATATAGATGTAG 250
c_japonica               ACAACCTATGTCAACAAAACAAGCATCTAAAATCAATAACATAGAAGTTG 250
ficus_septica_worm_18    AGCACCTATATCCACAAAACTAGAATCTAAAATTAAAAATAAAGCAGTTG 250
ficus_septica_worm_19    AGCACCTATATCCACAAAACTAGAATCTAAAATTAAAAATAAAGCAGTTG 250
ficus_septica_worm_20    AGCACCTATATCCACAAAACTAGAATCTAAAATTAAAAATAAAGCAGTTG 250
ficus_septica_worm_21    AGCACCTATATCCACAAAACTAGAATCTAAAATTAAAAATAAAGCAGTTG 250
ficus_septica_worm_22    AGCACCTATATCCACAAAACTAGAATCTAAAATTAAAAATAAAGCAGTTG 250
litoditis_               ACAACCTATATCAACAAAACAAGCATCTAAAATTAAAAACATTGCTGTAG 250
p_pacificus              ACAACCTATATCAACAAACCTAGAATCTAAAATTAAAAACATTGCTGTCG 250
parasitodiplogaster      ACAGCCGGTATCAACAAAAGCAGAATCTAAAATTAAAATCATAGAAGTTG 250
schistonchus             ACAACCTCTATCTAAAACACAAGATAAGAGCAACAATAAAAAAGATACAG 250
                         *   **  * ** * **    **     *  *  ** *  *  *     *

ficus_septica_worm_1     GTAAAAGTCAAAATCTCAAATTATTTAAACGCGGAAACCTTATATCAGGA 300
ficus_septica_worm_2     GTAAAAGTCAAAATCTCAAATTATTTAAACGCGGAAACCTTATATCAGGA 300
ficus_septica_worm_3     GTAAAAGTCAAAATCTCAAATTATTTAAACGCGGAAACCTTATATCAGGA 300
ficus_septica_worm_4     GTAAAAGTCAAAATCTCAAATTATTTAAACGCGGAAACCTTATATCAGGA 300
ficus_septica_worm_5     GTAAAAGTCAAAATCTCAAATTATTTAAACGCGGAAACCTTATATCAGGA 300
ficus_septica_worm_6     GTAAAAGTCAAAATCTCAAATTATTTAAACGCGGAAACCTTATATCAGGA 300
ficus_septica_worm_7     GTAAAAGTCAAAATCTCAAATTATTNAAACTCGTAAACCTTATATCAGGA 300
ficus_septica_worm_8     GTAAAAGTCAAAATCTCAAATTATTTAAACGCGGAAACCTTATATCAGGA 300
ficus_septica_worm_9     GTAAAAGTCAAAATCTCAAATTATTTAAACGCGGAAACCTTATATCAGGA 300
ficus_septica_worm_10    GTAAAAGTCAAAATCTCAAATTATTTAAACGCGGAAACCTTATATCAGGA 300
ficus_septica_worm_11    GTAAAAGTCAAAATCTCAAATTATTTAAACGCGGAAACCTTATATCAGGA 300
ficus_septica_worm_12    GTAAAAGTCAAAATCTCAAATTATTTAAACGCGGAAACCTTATATCAGGA 300
ficus_septica_worm_13    GTAAAAGTCAAAATCTCAAATTATTTAAACGCGGAAACCTTATATCAGGA 300
ficus_septica_worm_14    GTAAAAGTCAAAATCTCAAATTATTTAAACGCGGAAACCTTATATCAGGA 300
ficus_septica_worm_15    GTAAAAGTCAAAATCTCAAATTATTTAAACGCGGAAACCTTATATCAGGA 300
ficus_septica_worm_16    GTAAAAGTCAAAATCTCAAATTATTTAAACGCGGAAACCTTATATCAGGA 300
ficus_septica_worm_17    GTAAAAGTCAAAATCTCAAATTATTTAAACGCGGAAACCTTATATCAGGA 300
c_sp_34                  GTAAAAGTCAAAATCTCAAATTATTTAAACGCGGAAATCTTATATCAGGA 300
c_elegans                GTAATAACCAAAATCTTAAATTATTTAAACGTGGAAATCTTATATCAGGT 300
c_japonica               GCAATAATCAAAATCTCAAATTATTTAAACGTGGAAAACTCATGTCTGGT 300
ficus_septica_worm_18    GTAATAATCAAAAACTTAAATTATTTAAACGGGGAAAACTCATATCTGGT 300
ficus_septica_worm_19    GTAATAATCAAAAACTTAAATTATTTAAACGGGGAAAACTCATATCTGGT 300
ficus_septica_worm_20    GTAATAATCAAAAACTTAAATTATTTAAACGGGGAAAACTCATATCTGGT 300
ficus_septica_worm_21    GTAATAATCAAAAACTTAAATTATTTAAACGGGGAAAACTCATATCTGGT 300
ficus_septica_worm_22    GTAATAATCAAAAACTTAAATTATTTAAACGGGGAAAACTCATATCTGGT 300
litoditis_               GTAATAATCAAAAACTTAAATTATTTAAACGAGGGAATCTTATATCCGGA 300
p_pacificus              GTAATAATCAAAATCTTAAATTGTTCAAACGTGGAAACCTTATATCAGGG 300
parasitodiplogaster      GTAATAACCAAAATCTTAAATTATTTAGACGGGGAAATCTTATATCAGGA 300
schistonchus             GTAGCAACCAAAAACTCAAATTATTTAATCGAGGAAAACTTATATCAGGA 300
                         * *  *  ***** ** ***** ** *  *  *  ** ** ** ** ** 

ficus_septica_worm_1     GCCCCCAATATAAGTGGCAACATTCAATTACCAAA 335
ficus_septica_worm_2     GCCCCCAATATAAGTGGCAACATTCAATTACCAAA 335
ficus_septica_worm_3     GCCCCCAATATAAGTGGCAACATTCAATTACCAAA 335
ficus_septica_worm_4     GCCCCCAATATAAGTGGCAACATTCAATTACCAAA 335
ficus_septica_worm_5     GCCCCCAATATAAGTGGCAACATTCAATTACCAAA 335
ficus_septica_worm_6     GCCCCCAATATAAGTGGCAACATTCAATTACCAAA 335
ficus_septica_worm_7     GCCCCCAATATAAGNGGCAACATTCAATTACCAAA 335
ficus_septica_worm_8     GCCCCCAATATAAGTGGCAACATTCAATTACCAAA 335
ficus_septica_worm_9     GCCCCCAATATAAGTGGCAACATTCAATTACCAAA 335
ficus_septica_worm_10    GCCCCCAATATAAGTGGCAACATTCAATTACCAAA 335
ficus_septica_worm_11    GCCCCCATTATAAGTGGCAACATTCAATTACCAAA 335
ficus_septica_worm_12    GCCCCCAATATAAGTGGCAACATTCAATTACCAAA 335
ficus_septica_worm_13    GCCCCCAATATAAGTGGCAACATTCAATTACCAAA 335
ficus_septica_worm_14    GCCCCCAATATAAGTGGCAACATTCAATTACCAAA 335
ficus_septica_worm_15    GCCCCCAATATAAGTGGCAACATTCAATTACCAAA 335
ficus_septica_worm_16    GCCCCCAATATAAGTGGCAACATTCAATTACCAAA 335
ficus_septica_worm_17    GCCCCCAATATAAGTGGCAACATTCAATTACCAAA 335
c_sp_34                  GCCCCCAATATAAGTGGCAACATTCAATTACCAAA 335
c_elegans                GCTCCTAACATAAGTGGTAATAATCAGTTACCAAA 335
c_japonica               GCACCTAATATAAGAGGTAAAAGTCAATTACCAAA 335
ficus_septica_worm_18    GCACCTAATATTAATGGTAGTATTCAATTTCCAAA 335
ficus_septica_worm_19    GCACCTAATATTAATGGTAGTATTCAATTTCCAAA 335
ficus_septica_worm_20    GCACCTAATATTAATGGTAATATTCAATTTCCAAA 335
ficus_septica_worm_21    GCACCTAATATTAATGGTAGTATTCAATTTCCAAA 335
ficus_septica_worm_22    GCACCTAATATTAATGGNAATATTCAATTTCCAAA 335
litoditis_               GCACCTAATATTAAAGGTAATATTCAATTACCAAA 335
p_pacificus              GCTCCCAGCATTAAAGGTAACAACCAATTTCCAAA 335
parasitodiplogaster      GCCCCCAACATAAGAGGAACCATTCAATTACCAAA 335
schistonchus             GCACCAATTATTAAAGGTAAAAGTCAATTACCAAA 335
                         ** ** *  ** *  ** *  *  ** ** *****
